# Supplementary material for: The Evolution of Glycoside Hydrolase Family 1 in Insects Related to Their Adaptation to Plant Utilization
Source: Insects. 2022 Aug 30;13(9):786. doi: 10.3390/insects13090786 (PMC9500737; doi:10.3390/insects13090786)
Supplement: Supplementary file 1 [file insects-13-00786-s001.zip]

Archive with 2 entries (2 files):
- Supplementary File S1.pdf
- Supplementary Table S1.xls
