# Supplementary material for: The Evolution of Glycoside Hydrolase Family 1 in Insects Related to Their Adaptation to Plant Utilization
Source: Insects. 2022 Aug 30;13(9):786. doi: 10.3390/insects13090786 (PMC9500737; doi:10.3390/insects13090786)
Supplement: Supplementary file 1 [file insects-13-00786-s001.zip › Supplementary Table S1.xls]

## Sheet: Sheet1
Species Name	Assembly	Level	FTP Download site	Reference	Modify Date	Release Date	BUSCO arthropod
Acromyrmex echinatior	GCA_000204515.1	Scaffold	ftp://ftp.ncbi.nlm.nih.gov/genomes/all/GCF/000/204/515/GCF_000204515.1_Aech_3.9	Nygaard S, Zhang G, Schiøtt M, et al. The genome of the leaf-cutting ant Acromyrmex echinatior suggests key adaptations to advanced social life and fungus farming. Genome Res. 2011;21(8):1339-1348. doi:10.1101/gr.121392.111	2014-08-06T00:00:00Z	2011-04-14T00:00:00Z	C:98.9%[S:98.4%,D:0.5%],F:0.8%,M:0.3%,n:1013
Acyrthosiphon pisum	GCA_005508785.1	Chromosome	ftp://ftp.ncbi.nlm.nih.gov/genomes/all/GCF/005/508/785/GCF_005508785.1_pea_aphid_22Mar2018_4r6ur	Li Y, Park H, Smith TE, Moran NA. Gene Family Evolution in the Pea Aphid Based on Chromosome-Level Genome Assembly. Mol Biol Evol. 2019;36(10):2143-2156. doi:10.1093/molbev/msz138	2019-05-20T00:00:00Z	2019-05-17T00:00:00Z	C:97.4%[S:94.0%,D:3.4%],F:0.5%,M:2.1%,n:1013
Aedes aegypti	GCA_002204515.1	Chromosome	ftp://ftp.ncbi.nlm.nih.gov/genomes/all/GCF/002/204/515/GCF_002204515.2_AaegL5.0	Matthews BJ, Dudchenko O, Kingan SB, et al. Improved reference genome of Aedes aegypti informs arbovirus vector control. Nature. 2018;563(7732):501-507. doi:10.1038/s41586-018-0692-z	2017-06-23T00:00:00Z	2017-06-15T00:00:00Z	C:99.0%[S:93.7%,D:5.3%],F:0.5%,M:0.5%,n:1013
Agrilus planipennis	GCA_000699045.2	Scaffold	ftp://ftp.ncbi.nlm.nih.gov/genomes/all/GCF/000/699/045/GCF_000699045.2_Apla_2.0	Thomas GWC, Dohmen E, Hughes DST, et al. Gene content evolution in the arthropods. Genome Biol. 2020;21(1):15. Published 2020 Jan 23. doi:10.1186/s13059-019-1925-7	2018-01-29T00:00:00Z	2014-06-06T00:00:00Z	C:98.3%[S:90.7%,D:7.6%],F:0.4%,M:1.3%,n:1013
Amyelois transitella	GCA_001186105.1	Scaffold	ftp://ftp.ncbi.nlm.nih.gov/genomes/all/GCF/001/186/105/GCF_001186105.1_ASM118610v1	na	2015-07-22T00:00:00Z	2015-07-21T00:00:00Z	C:97.9%[S:95.5%,D:2.4%],F:0.5%,M:1.6%,n:1013
Anopheles gambiae str. PEST	GCA_000005575.1	Chromosome	ftp://ftp.ncbi.nlm.nih.gov/genomes/all/GCF/000/005/575/GCF_000005575.2_AgamP3	Sharakhova MV, Hammond MP, Lobo NF, et al. Update of the Anopheles gambiae PEST genome assembly. Genome Biol. 2007;8(1):R5. doi:10.1186/gb-2007-8-1-r5	2014-08-05T00:00:00Z	2002-03-22T00:00:00Z	C:99.1%[S:97.1%,D:2.0%],F:0.3%,M:0.6%,n:1013
Anoplophora glabripennis	GCA_000390285.2	Scaffold	ftp://ftp.ncbi.nlm.nih.gov/genomes/all/GCF/000/390/285/GCF_000390285.2_Agla_2.0	Thomas GWC, Dohmen E, Hughes DST, et al. Gene content evolution in the arthropods. Genome Biol. 2020;21(1):15. Published 2020 Jan 23. doi:10.1186/s13059-019-1925-7	2017-12-13T00:00:00Z	2013-05-10T00:00:00Z	C:98.4%[S:96.6%,D:1.8%],F:1.0%,M:0.6%,n:1013
Aphis gossypii	GCA_004010815.1	Scaffold	ftp://ftp.ncbi.nlm.nih.gov/genomes/all/GCF/004/010/815/GCF_004010815.1_ASM401081v1	Quan Q, Hu X, Pan B, et al. Draft genome of the cotton aphid Aphis gossypii. Insect Biochem Mol Biol. 2019;105:25-32. doi:10.1016/j.ibmb.2018.12.007	2019-01-10T00:00:00Z	2019-01-10T00:00:00Z	C:95.2%[S:91.3%,D:3.9%],F:1.8%,M:3.0%,n:1013
Apis mellifera	GCA_003254395.2	Chromosome	ftp://ftp.ncbi.nlm.nih.gov/genomes/all/GCF/003/254/395/GCF_003254395.2_Amel_HAv3.1	Wallberg A, Bunikis I, Pettersson OV, et al. A hybrid de novo genome assembly of the honeybee, Apis mellifera, with chromosome-length scaffolds. BMC Genomics. 2019;20(1):275. Published 2019 Apr 8. doi:10.1186/s12864-019-5642-0	2019-09-11T00:00:00Z	2018-06-19T00:00:00Z	C:99.4%[S:99.3%,D:0.1%],F:0.2%,M:0.4%,n:1013
Centruroides sculpturatus	GCA_000671375.2	Scaffold	ftp://ftp.ncbi.nlm.nih.gov/genomes/all/GCF/000/671/375/GCF_000671375.1_Cexi_2.0	Thomas GWC, Dohmen E, Hughes DST, et al. Gene content evolution in the arthropods. Genome Biol. 2020;21(1):15. Published 2020 Jan 23. doi:10.1186/s13059-019-1925-7	2017-12-13T00:00:00Z	2014-05-02T00:00:00Z	C:89.2%[S:85.4%,D:3.8%],F:4.1%,M:6.7%,n:1013
Cephus cinctus	GCA_000341935.1	Scaffold	ftp://ftp.ncbi.nlm.nih.gov/genomes/all/GCF/000/341/935/GCF_000341935.1_Ccin1	Robertson HM, Waterhouse RM, Walden KKO, et al. Genome Sequence of the Wheat Stem Sawfly, Cephus cinctus, Representing an Early-Branching Lineage of the Hymenoptera, Illuminates Evolution of Hymenopteran Chemoreceptors. Genome Biol Evol. 2018;10(11):2997-3011. Published 2018 Nov 1. doi:10.1093/gbe/evy232	2018-10-24T00:00:00Z	2014-07-09T00:00:00Z	C:99.1%[S:98.9%,D:0.2%],F:0.5%,M:0.4%,n:1013
Cimex lectularius	GCA_000648675.3	Scaffold	ftp://ftp.ncbi.nlm.nih.gov/genomes/all/GCF/000/648/675/GCF_000648675.2_Clec_2.1	Thomas GWC, Dohmen E, Hughes DST, et al. Gene content evolution in the arthropods. Genome Biol. 2020;21(1):15. Published 2020 Jan 23. doi:10.1186/s13059-019-1925-7	2017-12-13T00:00:00Z	2014-04-28T00:00:00Z	C:99.1%[S:98.3%,D:0.8%],F:0.2%,M:0.7%,n:1013
Copidosoma floridanum	GCA_000648655.2	Scaffold	ftp://ftp.ncbi.nlm.nih.gov/genomes/all/GCF/000/648/655/GCF_000648655.2_Cflo_2.0	Thomas GWC, Dohmen E, Hughes DST, et al. Gene content evolution in the arthropods. Genome Biol. 2020;21(1):15. Published 2020 Jan 23. doi:10.1186/s13059-019-1925-8	2017-12-13T00:00:00Z	2014-04-28T00:00:00Z	C:95.9%[S:93.0%,D:2.9%],F:1.3%,M:2.8%,n:1013
Cryptotermes secundus	GCA_002891405.2	Scaffold	ftp://ftp.ncbi.nlm.nih.gov/genomes/all/GCF/002/891/405/GCF_002891405.2_Csec_1.0	Harrison MC, Jongepier E, Robertson HM, et al. Hemimetabolous genomes reveal molecular basis of termite eusociality. Nat Ecol Evol. 2018;2(3):557-566. doi:10.1038/s41559-017-0459-1	2018-01-17T00:00:00Z	2018-01-17T00:00:00Z	C:97.2%[S:95.7%,D:1.5%],F:1.7%,M:1.1%,n:1013
Culex quinquefasciatus	GCA_015732765.1	Chromosome	ftp://ftp.ncbi.nlm.nih.gov/genomes/all/GCF/015/732/765/GCF_015732765.1_VPISU_Cqui_1.0_pri_paternal		2020-12-04T00:00:00Z	2020-12-03T00:00:00Z	C:95.2%[S:94.5%,D:0.7%],F:1.1%,M:3.7%,n:1013
Danaus plexippus plexippus	GCA_009731565.1	Chromosome	ftp://ftp.ncbi.nlm.nih.gov/genomes/all/GCF/009/731/565/GCF_009731565.1_Dplex_v4	Gu L, Reilly PF, Lewis JJ, Reed RD, Andolfatto P, Walters JR. Dichotomy of Dosage Compensation along the Neo Z Chromosome of the Monarch Butterfly. Curr Biol. 2019;29(23):4071-4077.e3. doi:10.1016/j.cub.2019.09.056	2019-12-11T00:00:00Z	2019-12-05T00:00:00Z	C:97.5%[S:95.7%,D:1.8%],F:1.4%,M:1.1%,n:1013
Daphnia magna	GCA_003990815.1	Chromosome	ftp://ftp.ncbi.nlm.nih.gov/genomes/all/GCF/003/990/815/GCF_003990815.1_ASM399081v1	Arensburger P, Megy K, Waterhouse RM, et al. Sequencing of Culex quinquefasciatus establishes a platform for mosquito comparative genomics. Science. 2010;330(6000):86-88. doi:10.1126/science.1191864	2019-01-07T00:00:00Z	2019-01-02T00:00:00Z	C:98.0%[S:96.9%,D:1.1%],F:0.9%,M:1.1%,n:1013
Dendroctonus ponderosae	GCA_000355655.1	Scaffold	ftp://ftp.ncbi.nlm.nih.gov/genomes/all/GCF/000/355/655/GCF_000355655.1_DendPond_male_1.0	Keeling CI, Yuen MM, Liao NY, et al. Draft genome of the mountain pine beetle, Dendroctonus ponderosae Hopkins, a major forest pest. Genome Biol. 2013;14(3):R27. Published 2013 Mar 27. doi:10.1186/gb-2013-14-3-r27	2013-04-10T00:00:00Z	2013-03-15T00:00:00Z	C:96.5%[S:92.3%,D:4.2%],F:1.4%,M:2.1%,n:1013
Dermatophagoides pteronyssinus	GCA_001901225.2	Scaffold	ftp://ftp.ncbi.nlm.nih.gov/genomes/all/GCF/001/901/225/GCF_001901225.1_ASM190122v2	Waldron R, McGowan J, Gordon N, et al. Draft Genome Sequence of Dermatophagoides pteronyssinus, the European House Dust Mite. Genome Announc. 2017;5(32):e00789-17. Published 2017 Aug 10. doi:10.1128/genomeA.00789-17	2017-10-10T00:00:00Z	2016-12-12T00:00:00Z	C:90.4%[S:89.8%,D:0.6%],F:1.2%,M:8.4%,n:1013
Diabrotica virgifera virgifera	GCA_003013835.2	Scaffold	ftp://ftp.ncbi.nlm.nih.gov/genomes/all/GCF/003/013/835/GCF_003013835.1_Dvir_v2.0	na	2018-10-30T00:00:00Z	2018-03-20T00:00:00Z	C:92.0%[S:90.7%,D:1.3%],F:4.0%,M:4.0%,n:1013
Diaphorina citri	GCA_000475195.1	Scaffold	ftp://ftp.ncbi.nlm.nih.gov/genomes/all/GCF/000/475/195/GCF_000475195.1_Diaci_psyllid_genome_assembly_version_1.1	Saha S, Hosmani PS, Villalobos-Ayala K, et al. Improved annotation of the insect vector of citrus greening disease: biocuration by a diverse genomics community. Database (Oxford). 2019;2019:baz035. doi:10.1093/database/baz035	2013-10-22T00:00:00Z	2013-09-29T00:00:00Z	C:86.0%[S:81.2%,D:4.8%],F:7.5%,M:6.5%,n:1013
Drosophila melanogaster	GCA_000001215.4	Chromosome	ftp://ftp.ncbi.nlm.nih.gov/genomes/all/GCF/000/001/215/GCF_000001215.4_Release_6_plus_ISO1_MT	Hoskins RA, Carlson JW, Wan KH, et al. The Release 6 reference sequence of the Drosophila melanogaster genome. Genome Res. 2015;25(3):445-458. doi:10.1101/gr.185579.114	2020-04-22T00:00:00Z	2002-04-30T00:00:00Z	C:99.5%[S:99.0%,D:0.5%],F:0.2%,M:0.3%,n:1013
Dufourea novaeangliae	GCA_001272555.1	Scaffold	ftp://ftp.ncbi.nlm.nih.gov/genomes/all/GCF/000/001/215/GCF_000001215.4_Release_6_plus_ISO1_MT	Kapheim KM, Pan H, Li C, et al. Social evolution. Genomic signatures of evolutionary transitions from solitary to group living. Science. 2015;348(6239):1139-1143. doi:10.1126/science.aaa4788	2016-04-08T00:00:00Z	2015-08-20T00:00:00Z	C:99.3%[S:99.2%,D:0.1%],F:0.4%,M:0.3%,n:1013
Folsomia candida	GCA_002217175.1	Scaffold	ftp://ftp.ncbi.nlm.nih.gov/genomes/all/GCF/002/217/175/GCF_002217175.1_ASM221717v1	Faddeeva-Vakhrusheva A, Kraaijeveld K, Derks MFL, et al. Coping with living in the soil: the genome of the parthenogenetic springtail Folsomia candida. BMC Genomics. 2017;18(1):493. Published 2017 Jun 28. doi:10.1186/s12864-017-3852-x	2017-07-12T00:00:00Z	2017-07-12T00:00:00Z	C:96.3%[S:95.4%,D:0.9%],F:0.8%,M:2.9%,n:1013
Frankliniella occidentalis	GCA_000697945.3	Scaffold	ftp://ftp.ncbi.nlm.nih.gov/genomes/all/GCF/000/697/945/GCF_000697945.2_Focc_2.1	Thomas GWC, Dohmen E, Hughes DST, et al. Gene content evolution in the arthropods. Genome Biol. 2020;21(1):15. Published 2020 Jan 23. doi:10.1186/s13059-019-1925-8	2019-11-18T00:00:00Z	2014-06-02T00:00:00Z	C:98.3%[S:96.7%,D:1.6%],F:0.8%,M:0.9%,n:1013
Galleria mellonella	GCA_003640425.2	Scaffold	ftp://ftp.ncbi.nlm.nih.gov/genomes/all/GCF/003/640/425/GCF_003640425.2_ASM364042v2	na	2019-11-06T00:00:00Z	2018-10-12T00:00:00Z	C:89.9%[S:89.7%,D:0.2%],F:5.5%,M:4.6%,n:1013
Harpegnathos saltator	GCA_003227715.1	Scaffold	ftp://ftp.ncbi.nlm.nih.gov/genomes/all/GCF/003/227/715/GCF_003227715.1_Hsal_v8.5	Shields EJ, Sheng L, Weiner AK, Garcia BA, Bonasio R. High-Quality Genome Assemblies Reveal Long Non-coding RNAs Expressed in Ant Brains. Cell Rep. 2018;23(10):3078-3090. doi:10.1016/j.celrep.2018.05.014	2018-06-15T00:00:00Z	2018-06-14T00:00:00Z	C:99.1%[S:97.8%,D:1.3%],F:0.4%,M:0.5%,n:1013
Helicoverpa armigera	GCA_002156985.1	Scaffold	ftp://ftp.ncbi.nlm.nih.gov/genomes/all/GCF/002/156/985/GCF_002156985.1_Harm_1.0	Pearce SL, Clarke DF, East PD, et al. Genomic innovations, transcriptional plasticity and gene loss underlying the evolution and divergence of two highly polyphagous and invasive Helicoverpa pest species [published correction appears in BMC Biol. 2017 Aug 15;15(1):69]. BMC Biol. 2017;15(1):63. Published 2017 Jul 31. doi:10.1186/s12915-017-0402-6	2018-06-15T00:00:00Z	2017-05-22T00:00:00Z	C:96.4%[S:95.9%,D:0.5%],F:1.5%,M:2.1%,n:1013
Hyposmocoma kahamanoa	GCA_003589595.1	Scaffold	ftp://ftp.ncbi.nlm.nih.gov/genomes/all/GCF/003/589/595/GCF_003589595.1_ASM358959v1	na	2018-12-07T00:00:00Z	2018-09-21T00:00:00Z	C:91.5%[S:90.6%,D:0.9%],F:2.3%,M:6.2%,n:1013
Limulus polyphemus	GCA_000517525.1	Scaffold	ftp://ftp.ncbi.nlm.nih.gov/genomes/all/GCF/000/517/525/GCF_000517525.1_Limulus_polyphemus-2.1.2	na	2014-08-06T00:00:00Z	2013-12-30T00:00:00Z	C:86.5%[S:76.1%,D:10.4%],F:5.0%,M:8.5%,n:1013
Manduca sexta	GCA_014839805.1	Chromosome	ftp://ftp.ncbi.nlm.nih.gov/genomes/all/GCF/014/839/805/GCF_014839805.1_JHU_Msex_v1.0	Gershman, A., Romer, T. G., Fan, Y., Razaghi, R., Smith, W. A., & Timp, W. (2021). De novo genome assembly of the Tobacco Hornworm moth (Manduca sexta). G3, 11(1), jkaa047.	2020-10-02T00:00:00Z	2020-09-30T00:00:00Z	C:98.3%[S:90.7%,D:7.6%],F:0.8%,M:0.9%,n:1013
Musca domestica	GCA_000371365.1	Scaffold	ftp://ftp.ncbi.nlm.nih.gov/genomes/all/GCF/000/371/365/GCF_000371365.1_Musca_domestica-2.0.2	Scott JG, Warren WC, Beukeboom LW, et al. Genome of the house fly, Musca domestica L., a global vector of diseases with adaptations to a septic environment. Genome Biol. 2014;15(10):466. doi:10.1186/s13059-014-0466-3	2014-10-16T00:00:00Z	2013-04-16T00:00:00Z	C:97.9%[S:96.1%,D:1.8%],F:1.1%,M:1.0%,n:1013
Nasonia vitripennis	GCA_009193385.2	Chromosome	ftp://ftp.ncbi.nlm.nih.gov/genomes/all/GCF/009/193/385/GCF_009193385.2_Nvit_psr_1.1	Dalla Benetta E, Antoshechkin I, Yang T, Nguyen HQM, Ferree PM, Akbari OS. Genome elimination mediated by gene expression from a selfish chromosome. Sci Adv. 2020;6(14):eaaz9808. Published 2020 Apr 3. doi:10.1126/sciadv.aaz9808	2020-02-29T00:00:00Z	2019-10-21T00:00:00Z	C:98.8%[S:97.1%,D:1.7%],F:0.3%,M:0.9%,n:1013
Nicrophorus vespilloides	GCA_001412225.1	Scaffold	ftp://ftp.ncbi.nlm.nih.gov/genomes/all/GCF/001/412/225/GCF_001412225.1_Nicve_v1.0	Cunningham CB, Ji L, Wiberg RA, et al. The Genome and Methylome of a Beetle with Complex Social Behavior, Nicrophorus vespilloides (Coleoptera: Silphidae). Genome Biol Evol. 2015;7(12):3383-3396. Published 2015 Oct 9. doi:10.1093/gbe/evv194	2015-10-23T00:00:00Z	2015-10-23T00:00:00Z	C:99.7%[S:98.4%,D:1.3%],F:0.1%,M:0.2%,n:1013
Nilaparvata lugens	GCA_000757685.1	Scaffold	ftp://ftp.ncbi.nlm.nih.gov/genomes/all/GCF/000/757/685/GCF_000757685.1_NilLug1.0	Xue J, Zhou X, Zhang CX, et al. Genomes of the rice pest brown planthopper and its endosymbionts reveal complex complementary contributions for host adaptation. Genome Biol. 2014;15(12):521. Published 2014 Dec 3. doi:10.1186/s13059-014-0521-0	2014-12-18T00:00:00Z	2014-09-24T00:00:00Z	C:90.5%[S:81.8%,D:8.7%],F:4.3%,M:5.2%,n:1013
Onthophagus taurus	GCA_000648695.2	Scaffold	ftp://ftp.ncbi.nlm.nih.gov/genomes/all/GCF/000/648/695/GCF_000648695.1_Otau_2.0	Thomas GWC, Dohmen E, Hughes DST, et al. Gene content evolution in the arthropods. Genome Biol. 2020;21(1):15. Published 2020 Jan 23. doi:10.1186/s13059-019-1925-8	2017-11-02T00:00:00Z	2014-04-28T00:00:00Z	C:99.5%[S:96.2%,D:3.3%],F:0.1%,M:0.4%,n:1013
Orussus abietinus	GCA_000612105.2	Scaffold	ftp://ftp.ncbi.nlm.nih.gov/genomes/all/GCF/000/612/105/GCF_000612105.2_Oabi_2.0	Thomas GWC, Dohmen E, Hughes DST, et al. Gene content evolution in the arthropods. Genome Biol. 2020;21(1):15. Published 2020 Jan 23. doi:10.1186/s13059-019-1925-8	2017-12-18T00:00:00Z	2014-04-02T00:00:00Z	C:98.6%[S:98.1%,D:0.5%],F:0.4%,M:1.0%,n:1013
Papilio machaon	GCA_001298355.1	Scaffold	ftp://ftp.ncbi.nlm.nih.gov/genomes/all/GCF/001/298/355/GCF_001298355.1_Pap_ma_1.0	Li X, Fan D, Zhang W, et al. Outbred genome sequencing and CRISPR/Cas9 gene editing in butterflies. Nat Commun. 2015;6:8212. Published 2015 Sep 10. doi:10.1038/ncomms9212	2015-09-28T00:00:00Z	2015-09-24T00:00:00Z	C:94.4%[S:93.5%,D:0.9%],F:3.0%,M:2.6%,n:1013
Pediculus humanus corporis	GCA_000006295.1	Scaffold	ftp://ftp.ncbi.nlm.nih.gov/genomes/all/GCF/000/006/295/GCF_000006295.1_JCVI_LOUSE_1.0	Kirkness EF, Haas BJ, Sun W, et al. Genome sequences of the human body louse and its primary endosymbiont provide insights into the permanent parasitic lifestyle [published correction appears in Proc Natl Acad Sci U S A. 2011 Apr 12;108(15):6335. Krause, Emily [corrected to Kraus, Emily]]. Proc Natl Acad Sci U S A. 2010;107(27):12168-12173. doi:10.1073/pnas.1003379107	2014-08-06T00:00:00Z	2007-04-18T00:00:00Z	C:97.0%[S:97.0%,D:0.0%],F:1.8%,M:1.2%,n:1013
Penaeus monodon	GCA_015228065.1	Chromosome	ftp://ftp.ncbi.nlm.nih.gov/genomes/all/GCF/015/228/065/GCF_015228065.1_NSTDA_Pmon_1	Uengwetwanit T, Pootakham W, Nookaew I, Sonthirod C, Angthong P, Sittikankaew K, Rungrassamee W, Arayamethakorn S, Wongsurawat T, Jenjaroenpun P, Sangsrakru D, Leelatanawit R, Khudet J, Koehorst JJ, Schaap PJ, Martins Dos Santos V, Tangy F, Karoonuthaisiri N. A chromosome-level assembly of the black tiger shrimp (Penaeus monodon) genome facilitates the identification of growth-associated genes. M…	2020-11-05T00:00:00Z	2020-11-04T00:00:00Z	C:91.1%[S:67.7%,D:23.4%],F:2.7%,M:6.2%,n:1013
Plutella xylostella	GCA_905116875.2	Scaffold	ftp://ftp.ncbi.nlm.nih.gov/genomes/all/GCA/905/116/875/GCA_905116875.2_Canu_Hm2_Chi_HIC/		2021-01-28	2021-01-28	C:97.5%[S:96.5%,D:1.0%],F:0.7%,M:1.8%,n:1013
Polistes dominula	GCA_001465965.1	Scaffold	ftp://ftp.ncbi.nlm.nih.gov/genomes/all/GCF/001/465/965/GCF_001465965.1_Pdom_r1.2	Standage DS, Berens AJ, Glastad KM, Severin AJ, Brendel VP, Toth AL. Genome, transcriptome and methylome sequencing of a primitively eusocial wasp reveal a greatly reduced DNA methylation system in a social insect. Mol Ecol. 2016;25(8):1769-1784. doi:10.1111/mec.13578	2015-12-14T00:00:00Z	2015-12-14T00:00:00Z	C:99.7%[S:99.2%,D:0.5%],F:0.0%,M:0.3%,n:1013
Rhagoletis zephyria	GCA_001687245.1	Scaffold	ftp://ftp.ncbi.nlm.nih.gov/genomes/all/GCF/001/687/245/GCF_001687245.1_Rhagoletis_zephyria_1.0	na	2016-07-19T00:00:00Z	2016-07-18T00:00:00Z	C:98.2%[S:75.6%,D:22.6%],F:0.6%,M:1.2%,n:1013
Sitophilus oryzae	GCA_002938485.2	Scaffold	ftp://ftp.ncbi.nlm.nih.gov/genomes/all/GCF/002/938/485/GCF_002938485.1_Soryzae_2.0	na	2019-09-09T00:00:00Z	2018-02-22T00:00:00Z	C:98.8%[S:97.4%,D:1.4%],F:0.4%,M:0.8%,n:1013
Spodoptera frugiperda	GCA_011064685.1	Chromosome	ftp://ftp.ncbi.nlm.nih.gov/genomes/all/GCF/011/064/685/GCF_011064685.1_ZJU_Sfru_1.0	Liu, H., Lan, T., Fang, D., Gui, F., Wang, H., Guo, W., ... & Liu, X. (2019). Chromosome level draft genomes of the fall armyworm, Spodoptera frugiperda (Lepidoptera: Noctuidae), an alien invasive pest in China. BioRxiv, 671560.	2020-03-05T00:00:00Z	2020-03-05T00:00:00Z	C:94.8%[S:81.2%,D:13.6%],F:0.9%,M:4.3%,n:1013
Tetranychus urticae	GCA_000239435.1	Scaffold	ftp://ftp.ncbi.nlm.nih.gov/genomes/all/GCF/000/239/435/GCF_000239435.1_ASM23943v1	Grbić M, Van Leeuwen T, Clark RM, et al. The genome of Tetranychus urticae reveals herbivorous pest adaptations. Nature. 2011;479(7374):487-492. Published 2011 Nov 23. doi:10.1038/nature10640	2011-12-02T00:00:00Z	2011-12-02T00:00:00Z	C:89.3%[S:85.5%,D:3.8%],F:2.6%,M:8.1%,n:1013
Tribolium castaneum	GCA_000002335.3	Chromosome	ftp://ftp.ncbi.nlm.nih.gov/genomes/all/GCF/000/002/335/GCF_000002335.3_Tcas5.2	Tribolium Genome Sequencing Consortium, Richards S, Gibbs RA, et al. The genome of the model beetle and pest Tribolium castaneum. Nature. 2008;452(7190):949-955. doi:10.1038/nature06784	2016-03-10T00:00:00Z	2005-08-17T00:00:00Z	C:98.9%[S:98.5%,D:0.4%],F:0.8%,M:0.3%,n:1013
Varroa jacobsoni	GCA_002532875.1	Scaffold	ftp://ftp.ncbi.nlm.nih.gov/genomes/all/GCF/002/532/875/GCF_002532875.1_vjacob_1.0	Techer MA, Rane RV, Grau ML, et al. Divergent evolutionary trajectories following speciation in two ectoparasitic honey bee mites. Commun Biol. 2019;2:357. Published 2019 Oct 1. doi:10.1038/s42003-019-0606-0	2017-10-13T00:00:00Z	2017-10-10T00:00:00Z	C:89.8%[S:88.9%,D:0.9%],F:1.9%,M:8.3%,n:1013
Zootermopsis nevadensis	GCA_000696155.1	Scaffold	ftp://ftp.ncbi.nlm.nih.gov/genomes/all/GCF/000/696/155/GCF_000696155.1_ZooNev1.0	Terrapon N, Li C, Robertson HM, et al. Molecular traces of alternative social organization in a termite genome. Nat Commun. 2014;5:3636. Published 2014 May 20. doi:10.1038/ncomms4636	2014-06-05T00:00:00Z	2014-05-23T00:00:00Z	C:97.8%[S:97.3%,D:0.5%],F:1.6%,M:0.6%,n:1013
Blattella germanica	GCA_003018175.1	Scaffold	ftp://ftp.ncbi.nlm.nih.gov/genomes/all/GCA/003/018/175/GCA_003018175.1_Bger_1.1	Harrison MC, Jongepier E, Robertson HM, et al. Hemimetabolous genomes reveal molecular basis of termite eusociality. Nat Ecol Evol. 2018;2(3):557-566. doi:10.1038/s41559-017-0459-1	2018-03-26T00:00:00Z	2018-03-26T00:00:00Z	C:96.3%[S:94.2%,D:2.1%],F:1.7%,M:2.0%,n:1013
Atta colombica	GCA_001594045.1	Scaffold	ftp://ftp.ncbi.nlm.nih.gov/genomes/all/GCF/001/594/045/GCF_001594045.1_Acol1.0	na	2016-03-25T00:00:00Z	2016-03-17T00:00:00Z	C:99.3%[S:98.9%,D:0.4%],F:0.5%,M:0.2%,n:1013
Bicyclus anynana	GCA_900239965.1	Scaffold	ftp://ftp.ncbi.nlm.nih.gov/genomes/all/GCF/900/239/965/GCF_900239965.1_Bicyclus_anynana_v1.2	Nowell RW, Elsworth B, Oostra V, et al. A high-coverage draft genome of the mycalesine butterfly Bicyclus anynana. Gigascience. 2017;6(7):1-7. doi:10.1093/gigascience/gix035	2017-12-10T00:00:00Z	2017-12-01T00:00:00Z	C:97.2%[S:96.5%,D:0.7%],F:1.3%,M:1.5%,n:1013
Bombus terrestris	GCA_000214255.1	Chromosome	ftp://ftp.ncbi.nlm.nih.gov/genomes/all/GCF/000/214/255/GCF_000214255.1_Bter_1.0	Sadd BM, Barribeau SM, Bloch G, et al. The genomes of two key bumblebee species with primitive eusocial organization. Genome Biol. 2015;16(1):76. Published 2015 Apr 24. doi:10.1186/s13059-015-0623-3	2015-04-27T00:00:00Z	2010-12-10T00:00:00Z	C:98.5%[S:98.4%,D:0.1%],F:1.1%,M:0.4%,n:1013
Bombyx mori	GCA_014905235.2	Chromosome	ftp://ftp.ncbi.nlm.nih.gov/genomes/all/GCF/014/905/235/GCF_014905235.1_Bmori_2016v1.0	Kawamoto, M., Jouraku, A., Toyoda, A., Yokoi, K., Minakuchi, Y., Katsuma, S., ... & Shimada, T. (2019). High-quality genome assembly of the silkworm, Bombyx mori. Insect Biochemistry and Molecular Biology, 107, 53-62.	2020-11-06T00:00:00Z	2020-10-13T21:24:00Z	C:99.4%[S:98.4%,D:1.0%],F:0.3%,M:0.3%,n:1013
